# Supplementary material for: Chlorophyllin-Mediated Photodynamic Inactivation: Dosage and Time Dependency in the Inhibition of Bacillus subtilis
Source: Microorganisms. 2025 May 23;13(6):1189. doi: 10.3390/microorganisms13061189 (PMC12195115; doi:10.3390/microorganisms13061189)
Supplement: Supplementary file 1 [file microorganisms-13-01189-s001.zip]

Archive with 1 entries (1 files):
- microorganisms-3517215-supplementary.pdf
